# Supplementary material for: MALDI-TOF peptidomic analysis of serum and post-prostatic massage urine specimens to identify prostate cancer biomarkers
Source: Clin Proteomics. 2018 Jul 25;15:23. doi: 10.1186/s12014-018-9199-8 (PMC6060548; doi:10.1186/s12014-018-9199-8)
Supplement: Supplementary file 12 — Additional file 12: Raw data 3. Data for estimating ICC and biological variation. [file 12014_2018_9199_MOESM12_ESM.xls]

## Sheet: PooledBVEFLM.csv
SampleID	Pat ID	Replicate	_1011_14	_1020_54	_1060_33	_1066_27	_1077_57	_1206_62	_1260_51	_1263_64	_1282_79	_1350_68	_1418_58	_1429_74	_1465_72	_1518_71	_1536_74	_1616_69	_1864_90	_2021_03	_2739_76	_2858_54
10A	10	1	13.803	102.667	15.297	22.734	51.208	295.091	375.122	29.543	37.933	73.93	26.785	6.761	246.946	25.594	24.43	28.277	24.88	37.674	5.286	8.097
10B	10	2	16.877	63.847	5.839	8.071	28.139	138.773	172.942	14.562	21.603	43.756	17.056	5.145	126.76	16.846	18.824	14.503	15.26	13.935	2.477	3.549
10C	10	3	8.122	73.134	4.381	9.97	28.579	205.175	82.967	18.549	11.304	74.166	17.605	7.732	195.966	11.122	20.901	12.648	10.472	16.366	3.109	4.647
11A	11	1	10.937	59.746	35.947	140.623	18.291	100.794	71.513	10.526	8.559	21.642	18.485	6.84	62.663	8.607	8.033	8.608	8.016	7.375	1.772	1.532
11B	11	2	5.538	37.961	6.463	5.895	16.844	90.83	18.134	8.91	6.188	25.931	3.462	3.686	71.48	5.973	5.895	16.002	8.75	17.691	3.443	4.393
11C	11	3	7.253	69.315	7.511	7.809	26.146	198.829	44.103	13.242	5.302	53.012	14.098	4.04	171.552	11.261	5.451	17.449	9.395	6.03	2.381	2.057
12A	12	1	9.51	155.471	6.624	5.933	35.36	214.486	60.873	8.314	5.847	34.806	22.89	3.588	312.524	25.472	17.68	9.016	6.848	5.948	0.82	0.491
12C	12	2	5.48	142.051	9.707	5.052	31.584	289.903	39.859	14.041	6.848	43.808	14.374	3.84	449.193	27.156	28.788	19.241	8.16	3.207	1.875	0.423
14A	14	1	8.186	98.986	5.916	7.186	21.556	396.576	95.13	14.19	14.228	51.144	8.368	5.085	674.29	10.101	34.562	16.113	6.051	6.038	0.999	1.519
14B	14	2	8.877	123.511	8.747	6.736	20.022	468.466	54.231	19.565	6.547	45.504	7.647	3.499	973.933	16.157	36.88	14.341	6.725	2.074	0.979	1.776
14C	14	3	7.036	157.111	9.214	7.766	35.009	545.985	38.937	23.432	5.675	58.987	8.873	5.3	750.669	9.687	31.721	11.986	10.198	2.495	2.19	1.5
15A	15	1	15.941	67.153	11.484	7.653	16.354	129.129	39.164	13.561	7.594	21.702	3.974	5.653	268.088	13.957	16.072	12.763	4.804	4.198	1.987	1.314
15B	15	2	11.32	96.314	5.069	5.848	28.264	324.868	53.386	9.426	6.788	28.648	7.208	5.834	431.177	11.486	36.527	16.105	6.264	3.89	2.893	2.532
15C	15	3	10.733	62.334	6.403	5.363	13.268	301.092	7.687	10.051	2.514	45.598	2.875	4.601	503.921	7.807	16.98	10.516	7.268	3.777	0.829	0.928
16B	16	1	6.362	305.126	5.823	3.63	36.45	1261.51	80.608	58.701	12.777	229.862	112.89	4.112	2117.26	14.175	18.599	42.661	3.301	1.731	1.572	1.504
16C	16	2	8.315	394.109	8.412	9.524	54.206	1709.46	21.511	84.041	6.832	414.883	20.238	4.477	2220.73	12.572	19.592	58.014	6.948	4.313	1.893	1.122
1A	1	1	21.456	21.403	14.151	11.098	18.306	40.237	16.554	9.256	7.375	15.688	7.999	18.389	65.475	10.842	15.09	7.929	129.744	216.533	22.425	65.231
1B	1	2	16.584	29.425	9.106	9.931	16.599	37.521	14.603	11.821	10.591	16.752	12.763	21.201	70.979	13.853	15.273	6.922	80.204	103.237	36.246	83.363
1C	1	3	26.893	111.105	11.119	9.657	27.086	183.408	42.65	22.319	8.75	42.258	18.57	22.904	340.699	20.369	41.664	10.36	32.851	100.096	19.143	44.92
2A	2	1	24.755	10.325	8.396	5.908	9.94	13.21	9.817	6.734	4.918	9.002	4.09	9.024	20.991	5.682	7.135	8.545	66.231	241.208	13.451	23.831
2B	2	2	22.385	158.662	10.932	10.106	32.937	371.438	112.823	28.97	12.148	46.345	18.612	9.047	358.649	29.01	51.937	35.42	48.625	194.245	16.386	42.121
2C	2	3	19.683	70.356	8.322	17.348	21.562	153.377	29.265	16.871	8.74	23.971	9.909	10.864	213.115	21.307	34.174	17.93	43.893	208.155	9.02	20.597
3A	3	1	17.919	28.92	8.479	14.124	11.003	52.87	27.461	13.28	6.497	17.985	10.402	39.996	111.693	13.951	31.407	9.397	23.382	208.956	126.39	483.783
3B	3	2	11.21	49.917	9.622	13.359	17.039	92.439	37.912	13.328	9.924	24.147	8.319	29.73	134.149	18.473	28.96	11.902	87.536	17.48	121.34	366.317
3C	3	3	21.316	115.315	10.655	12.499	29.575	302.301	39.442	19.737	13.925	56.025	15.113	17.649	506.068	20.147	51.3	20.905	10.582	9.567	45.985	84.424
4A	4	1	10.991	105.914	9.191	9.086	16.131	386.418	44.657	25.92	8.933	42.422	20.334	12.24	821.803	12.142	15.87	7.669	14.098	47.258	14.41	25.649
4B	4	2	11.484	124.38	6.759	6.902	17.19	680.769	23.268	32.136	9.155	68.145	19.917	10.634	2738.12	20.476	36.225	20.085	10.317	15.721	7.776	14.407
4C	4	3	13.177	52.556	6.398	8.47	19.688	373.437	27.038	18.641	6.184	62.719	30.723	11.519	1706.63	16.219	28.316	9.101	15.05	3.872	7.967	17.67
5A	5	1	18.317	40.475	18.822	17.352	16.296	52.936	65.611	13.056	12.117	20.057	15.372	12.691	132.54	16.588	30.569	14.636	11.737	27.335	32.574	74.185
5B	5	2	9.394	25.804	9.071	10.104	12.376	95.201	44.892	19.945	8.281	24.176	12.518	14.316	149.089	14.467	33.168	9.7	16.482	13.66	36.609	86.799
5C	5	3	15.109	84.021	9.187	13.411	33.639	184.118	36.781	19.284	11.032	35.052	12.751	20.674	287.474	23.455	45.046	14.292	10.714	13.479	25.816	61.505
6A	6	1	35.978	22.186	5.37	5.863	13.546	31.086	18.581	7.653	4.741	11.878	7.564	6.221	16.441	4.564	4.964	4.41	269.889	1076.86	2.317	4.118
6B	6	2	22.089	17.424	5.102	4.432	7.073	16.758	7.281	5.509	5.084	4.588	4.467	4.393	13.538	3.421	4.262	3.666	564.687	821.338	1.679	0.604
6C	6	3	31.262	50.704	6.945	6.049	15.201	95.965	17.293	10.751	4.54	14.341	3.034	3.273	44.713	3.75	3.634	5.694	259.789	878.337	1.112	1.097
8A	8	1	14.312	60.379	9.542	9.599	13.57	151.965	125.699	8.96	16.034	16.067	30.068	6.429	121.452	9.878	9.859	14.468	4.774	3.494	2.183	2.446
8C	8	2	8.22	420.169	10.555	13.649	63.244	1215.32	76.616	44.21	13.312	153.82	56.786	5.08	917.15	11.343	15.095	27.372	6.052	4.972	1.438	1.339
9A	9	1	21.842	50.297	7.939	10.174	25.988	119.394	186.27	12.055	16.589	31.228	13.33	7.741	186.258	24.658	18.554	16.03	40.806	313.065	3.851	3.211
9B	9	2	20.149	114.235	5.889	10.119	33.045	203.407	423.355	18.903	39.689	33.619	27.964	7.335	174.112	14.797	14.261	11.923	72.045	1155.66	3.653	2.958
9C	9	3	61.822	53.615	8.016	11.096	21.16	149.756	81.1	15.121	12.729	35.7	13.308	6.798	216.306	16.168	14.903	16.875	133.264	2214.69	1.996	4.626
