# Supplementary material for: MALDI-TOF peptidomic analysis of serum and post-prostatic massage urine specimens to identify prostate cancer biomarkers
Source: Clin Proteomics. 2018 Jul 25;15:23. doi: 10.1186/s12014-018-9199-8 (PMC6060548; doi:10.1186/s12014-018-9199-8)
Supplement: Supplementary file 14 — Additional file 14: MS-Tag search results. MS-MS spectra, peptide lists and MS-Tag search results (including all the configuration parameter) for the fragmentation patters of the 12 MALDI-TOF/MS serum features. [file 12014_2018_9199_MOESM14_ESM.zip]

Archive with 38 entries (37 files):
- New folder/
- New folder/1020_5 spectrum.JPG
- New folder/1020_5.pdf
- New folder/1020_5.xlsx
- New folder/1192_6 spectrum.JPG
- New folder/1192_6.pdf
- New folder/1192_6.xlsx
- New folder/1367_7 spectrum.JPG
- New folder/1367_7.pdf
- New folder/1367_7.xlsx
- New folder/1418_5 spectrum.JPG
- New folder/1419_3.pdf
- New folder/1419_3.xlsx
- New folder/1504_7 spectrum.JPG
- New folder/1504_7.pdf
- New folder/1504_7.xlsx
- New folder/1605_8 spectrum.JPG
- New folder/1605_8.pdf
- New folder/1605_8.xlsx
- New folder/1739_9 spectrum.JPG
- New folder/1739_9.pdf
- New folder/1739_9.xlsx
- New folder/1847_0 spectrum.JPG
- New folder/1847_0.pdf
- New folder/1847_0.xlsx
- New folder/1887_0 spectrum.JPG
- New folder/1887_0.pdf
- New folder/1887_0.xlsx
- New folder/1896_0 spectrum.JPG
- New folder/1896_01.pdf
- New folder/1896_01.xlsx
- New folder/1977_1 spectrum.JPG
- New folder/1977_97.pdf
- New folder/1977_97.xlsx
- New folder/3156.3.pdf
- New folder/3156_3 spectrum.JPG
- New folder/3156_3.xlsx
- New folder/MStag setting.jpeg
