# Supplementary material for: MALDI-TOF peptidomic analysis of serum and post-prostatic massage urine specimens to identify prostate cancer biomarkers
Source: Clin Proteomics. 2018 Jul 25;15:23. doi: 10.1186/s12014-018-9199-8 (PMC6060548; doi:10.1186/s12014-018-9199-8)
Supplement: Supplementary file 14 — Additional file 14: MS-Tag search results. MS-MS spectra, peptide lists and MS-Tag search results (including all the configuration parameter) for the fragmentation patters of the 12 MALDI-TOF/MS serum features. [file 12014_2018_9199_MOESM14_ESM.zip › New folder/1020_5.xlsx]

## Sheet: Foglio1
m/z	int
1020.5	591.659
59.0969	20.6735
72.1251	436.634
72.1278	132.613
86.1397	309.295
102.104	107.711
112.129	138.261
115.113	35.1435
120.129	338.287
129.156	49.2124
157.15	32.4658
158.118	39.9666
175.147	448.925
201.138	84.2635
235.16	302.1
243.187	88.7838
257.217	36.9836
263.145	312.277
314.207	57.2199
371.281	23.7657
376.238	223.816
388.295	88.2702
428.262	134.971
445.324	152.334
447.28	95.6982
905.759	224.219
959.822	55.9274
