# Supplementary material for: MALDI-TOF peptidomic analysis of serum and post-prostatic massage urine specimens to identify prostate cancer biomarkers
Source: Clin Proteomics. 2018 Jul 25;15:23. doi: 10.1186/s12014-018-9199-8 (PMC6060548; doi:10.1186/s12014-018-9199-8)
Supplement: Supplementary file 14 — Additional file 14: MS-Tag search results. MS-MS spectra, peptide lists and MS-Tag search results (including all the configuration parameter) for the fragmentation patters of the 12 MALDI-TOF/MS serum features. [file 12014_2018_9199_MOESM14_ESM.zip › New folder/1192_6.xlsx]

## Sheet: Foglio1
m/z	int
1192.4	150
23.0193	214.829
38.991	66.465
44.0806	22.7554
69.6129	25.2986
70.0939	83.2374
72.1024	44.8264
84.099	59.3247
86.1168	64.5786
87.1125	46.028
95.1091	22.0965
104.126	219.124
110.098	308.281
111.098	24.2886
112.113	76.5209
120.1	85.5476
121.1	19.1353
129.121	23.1088
154.098	91.4074
170.088	27.819
171.119	40.2484
171.889	4.87395
175.12	54.1397
184.074	189.845
195.097	35.5549
197.147	27.881
239.129	17.3055
249.185	23.0789
253.117	30.89
294.17	24.0363
296.131	16.8373
359.236	23.6465
371.187	21.8457
372.146	18.4295
403.149	13.1388
409.196	102.333
445.241	29.2593
575.356	25.0293
695.415	23.1116
706.33	31.2561
762.316	27.4273
777.397	36.5122
901.267	24.0786
905.559	45.1784
918.498	29.992
940.542	214.775
1036.62	39.0228
1046.6	69.3356
1064.67	39.6024
1090.36	52.331
1108.78	43.925
