# Supplementary material for: MALDI-TOF peptidomic analysis of serum and post-prostatic massage urine specimens to identify prostate cancer biomarkers
Source: Clin Proteomics. 2018 Jul 25;15:23. doi: 10.1186/s12014-018-9199-8 (PMC6060548; doi:10.1186/s12014-018-9199-8)
Supplement: Supplementary file 14 — Additional file 14: MS-Tag search results. MS-MS spectra, peptide lists and MS-Tag search results (including all the configuration parameter) for the fragmentation patters of the 12 MALDI-TOF/MS serum features. [file 12014_2018_9199_MOESM14_ESM.zip › New folder/1367_7.xlsx]

## Sheet: Foglio1
m/z	int
1367.7	200
23.0327	66.7013
39.0007	96.2985
60.0909	42.635
70.103	254.533
86.1367	81.0409
110.11	325.755
111.101	56.2503
112.123	169.776
113.11	37.9331
115.118	40.9763
130.109	49.622
157.137	63.2659
159.129	83.21
166.092	44.4285
169.119	19.932
170.077	45.6117
175.137	93.6931
225.205	117.716
296.185	60.031
324.181	66.1363
362.297	32.7515
379.314	66.4608
390.264	56.8875
646.428	71.6235
722.449	38.9883
961.652	31.8628
1211.98	279.856
1308.09	32.768
1326.1	101.148
1351.17	78.4282
