# Supplementary material for: MALDI-TOF peptidomic analysis of serum and post-prostatic massage urine specimens to identify prostate cancer biomarkers
Source: Clin Proteomics. 2018 Jul 25;15:23. doi: 10.1186/s12014-018-9199-8 (PMC6060548; doi:10.1186/s12014-018-9199-8)
Supplement: Supplementary file 14 — Additional file 14: MS-Tag search results. MS-MS spectra, peptide lists and MS-Tag search results (including all the configuration parameter) for the fragmentation patters of the 12 MALDI-TOF/MS serum features. [file 12014_2018_9199_MOESM14_ESM.zip › New folder/1419_3.xlsx]

## Sheet: Foglio1
59.0969	20.6735
72.1251	436.634
72.1278	132.613
86.1397	309.295
102.104	107.711
112.129	138.261
115.113	35.1435
120.129	338.287
129.156	49.2124
157.15	32.4658
158.118	39.9666
175.147	448.925
201.138	84.2635
235.16	302.1
243.187	88.7838
257.217	36.9836
263.145	312.277
314.207	57.2199
371.281	23.7657
376.238	223.816
388.295	88.2702
428.262	134.971
445.324	152.334
447.28	95.6982
905.759	224.219
959.822	55.9274
1020.7	591.659
905.759	224.219
959.822	55.9274
1020.7	591.659

## Sheet: Foglio2
m/z	int
1419.35	877.802
23.0313	1248.31
39.0044	133.262
70.1062	110.982
86.1157	67.7936
104.127	59.0892
110.106	121.456
112.111	48.8797
120.113	32.4704
184.073	63.9587
238.098	44.3806
262.119	38.432
333.255	59.1854
447.283	313.532
479.226	74.1648
519.231	140.286
536.302	56.5246
550.335	118.361
562.347	86.1742
588.268	42.9672
590.381	44.1851
604.386	79.7417
608.345	67.1507
676.398	101.915
679.337	284.061
718.473	43.4422
733.506	118.004
762.352	138.944
780.363	55.4057
791.458	67.2678
805.525	69.8882
808.419	238.845
851.459	144.766
862.591	140.493
891.446	356.326
905.459	226.274
922.496	1537.49
966.499	46.8386
1020.54	79.1726
1037.58	308.128
1067.75	124.821
1091.82	47.3264
1134.63	110.499
1151.67	56.4521
1214.9	102.126
1260.87	77.7345
1301.92	132.501
1301.92	132.501
1347.91	1177.38
