# Supplementary material for: MALDI-TOF peptidomic analysis of serum and post-prostatic massage urine specimens to identify prostate cancer biomarkers
Source: Clin Proteomics. 2018 Jul 25;15:23. doi: 10.1186/s12014-018-9199-8 (PMC6060548; doi:10.1186/s12014-018-9199-8)
Supplement: Supplementary file 14 — Additional file 14: MS-Tag search results. MS-MS spectra, peptide lists and MS-Tag search results (including all the configuration parameter) for the fragmentation patters of the 12 MALDI-TOF/MS serum features. [file 12014_2018_9199_MOESM14_ESM.zip › New folder/1504_7.xlsx]

## Sheet: Foglio1
m/z	int
23.028	49.1541
39.0029	96.6317
70.1093	62.7943
86.1221	64.866
110.098	268.435
140.084	19.6123
155.116	41.5411
159.092	36.1634
166.097	29.5579
175.136	50.7583
271.159	26.245
277.146	77.4108
294.202	23.7817
296.14	34.2389
316.146	29.5643
372.19	26.7515
379.266	25.5118
379.266	25.5118
379.266	25.5118
390.205	27.9251
418.19	17.5471
431.244	26.8308
646.45	21.4376
829.681	5.01832
859.468	36.2726
963.353	34.6234
1349.06	234.364
1430.04	17.1723
1445.12	26.2935
1460.94	47.6577
1488.92	29.2035
