# Supplementary material for: MALDI-TOF peptidomic analysis of serum and post-prostatic massage urine specimens to identify prostate cancer biomarkers
Source: Clin Proteomics. 2018 Jul 25;15:23. doi: 10.1186/s12014-018-9199-8 (PMC6060548; doi:10.1186/s12014-018-9199-8)
Supplement: Supplementary file 14 — Additional file 14: MS-Tag search results. MS-MS spectra, peptide lists and MS-Tag search results (including all the configuration parameter) for the fragmentation patters of the 12 MALDI-TOF/MS serum features. [file 12014_2018_9199_MOESM14_ESM.zip › New folder/1605_8.xlsx]

## Sheet: Foglio1
m/z	int
1605.8	400
23.0243	61.5602
38.9997	65.8802
60.0864	44.6492
70.0979	273.655
83.5505	46.7184
86.1242	249.591
87.1104	72.7211
110.094	889.367
112.107	240.744
115.106	45.4383
130.093	37.6729
138.09	47.2603
159.102	168.698
166.075	163.038
175.127	131.284
184.038	47.0111
195.107	83.3508
207.11	42.0525
211.12	110.708
216.144	40.045
239.114	243.729
251.168	63.8661
277.146	156.99
296.131	142.541
324.131	83.9246
334.15	68.996
378.193	194.031
390.26	43.0563
395.219	51.1356
466.265	66.8136
491.325	64.3744
803.522	31.126
961.562	110.085
1098.7	67.1051
1136.69	62.0564
1349.02	57.3704
1432.11	71.1027
1450.14	974.292
1545.22	65.1833
1546.28	109.805
1562.22	84.2514
1564.32	152.991
1589.8	122.26
