# Supplementary material for: MALDI-TOF peptidomic analysis of serum and post-prostatic massage urine specimens to identify prostate cancer biomarkers
Source: Clin Proteomics. 2018 Jul 25;15:23. doi: 10.1186/s12014-018-9199-8 (PMC6060548; doi:10.1186/s12014-018-9199-8)
Supplement: Supplementary file 14 — Additional file 14: MS-Tag search results. MS-MS spectra, peptide lists and MS-Tag search results (including all the configuration parameter) for the fragmentation patters of the 12 MALDI-TOF/MS serum features. [file 12014_2018_9199_MOESM14_ESM.zip › New folder/1739_9.xlsx]

## Sheet: Foglio1
m/z	int
1739.9	150
69.717	53.9422
83.1457	17.8277
84.1044	105.678
86.1246	88.7247
87.0981	44.038
101.097	141.825
104.125	70.9953
109.323	45.138
110.1	230.524
112.11	55.8257
120.107	149.375
129.127	288.756
154.106	42.5579
172.114	71.141
181.127	42.8767
184.07	46.9783
185.134	35.6331
197.137	47.1445
198.13	38.8385
209.115	84.7565
225.108	79.2751
228.141	33.2831
234.136	34.7058
242.162	54.0385
296.142	78.938
319.159	48.7101
319.159	48.7101
322.141	26.8013
325.204	27.8172
479.236	28.6516
513.271	43.0122
530.309	39.0534
534.338	35.6493
643.434	46.8212
855.466	42.1842
1069.78	38.5314
1206.89	34.7664
1581.33	26.4417
1582.4	35.4171
1609.48	29.1632
1610.36	51.3956
1626.45	96.0288
