# Supplementary material for: MALDI-TOF peptidomic analysis of serum and post-prostatic massage urine specimens to identify prostate cancer biomarkers
Source: Clin Proteomics. 2018 Jul 25;15:23. doi: 10.1186/s12014-018-9199-8 (PMC6060548; doi:10.1186/s12014-018-9199-8)
Supplement: Supplementary file 14 — Additional file 14: MS-Tag search results. MS-MS spectra, peptide lists and MS-Tag search results (including all the configuration parameter) for the fragmentation patters of the 12 MALDI-TOF/MS serum features. [file 12014_2018_9199_MOESM14_ESM.zip › New folder/1847_0.xlsx]

## Sheet: Foglio1
m/z	int
1847	150
70.093	67.1655
84.1103	45.6994
86.126	34.9673
104.117	35.7469
110.093	173.781
112.107	38.1726
128.147	12.0943
129.105	67.6853
155.082	21.3854
159.086	60.5961
211.096	22.2406
222.088	25.2756
224.436	6.13634
225.156	14.1228
239.089	38.3998
277.088	42.9876
378.17	43.7065
584.33	22.5328
1030.56	22.6181
1201.78	25.678
1491.74	21.6908
1691.39	195.865
