# Supplementary material for: MALDI-TOF peptidomic analysis of serum and post-prostatic massage urine specimens to identify prostate cancer biomarkers
Source: Clin Proteomics. 2018 Jul 25;15:23. doi: 10.1186/s12014-018-9199-8 (PMC6060548; doi:10.1186/s12014-018-9199-8)
Supplement: Supplementary file 14 — Additional file 14: MS-Tag search results. MS-MS spectra, peptide lists and MS-Tag search results (including all the configuration parameter) for the fragmentation patters of the 12 MALDI-TOF/MS serum features. [file 12014_2018_9199_MOESM14_ESM.zip › New folder/1887_0.xlsx]

## Sheet: Foglio1
m/z	int
1887.03	150
23.0276	59.2235
70.1018	19.4335
84.105	67.325
86.1165	25.1752
105.669	10.4366
110.09	119.179
112.108	33.0443
129.116	55.1827
216.092	19.9337
225.13	28.4468
239.105	15.3654
251.143	25.0477
277.198	19.5392
291.221	16.4111
296.157	22.0627
353.051	18.6644
378.12	18.4633
566.371	25.6068
626.292	22.494
655.603	22.3312
1032.64	27.9924
1055.58	29.5511
1077.62	34.5137
1196.99	20.8132
1218.71	30.8926
1233.76	22.6765
1354.81	24.2822
1370.93	49.079
1397.95	43.2073
1729.33	40.9899
1757.38	51.3654
1774.37	79.3881
1844.36	62.0787
1858.57	47.3952
1871.22	52.2844
