# Supplementary material for: MALDI-TOF peptidomic analysis of serum and post-prostatic massage urine specimens to identify prostate cancer biomarkers
Source: Clin Proteomics. 2018 Jul 25;15:23. doi: 10.1186/s12014-018-9199-8 (PMC6060548; doi:10.1186/s12014-018-9199-8)
Supplement: Supplementary file 14 — Additional file 14: MS-Tag search results. MS-MS spectra, peptide lists and MS-Tag search results (including all the configuration parameter) for the fragmentation patters of the 12 MALDI-TOF/MS serum features. [file 12014_2018_9199_MOESM14_ESM.zip › New folder/1896_01.xlsx]

## Sheet: Foglio1
m/z	int
1896.01	230
70.0996	230.089
74.0898	106.523
84.1024	246.543
86.1244	129.729
101.092	147.524
110.087	381.517
112.108	150.948
120.101	294.658
129.112	435.4
136.098	59.9052
172.078	155.117
175.107	75.4912
181.095	88.6252
184.053	53.9009
185.119	54.4512
209.105	107.447
225.08	66.8927
242.117	67.6041
296.113	146.912
319.132	53.143
572.316	161.255
669.323	136.542
686.388	86.5848
783.391	74.4804
1327.74	80.3752
1481.05	60.2826
1694.5	63.9647
1723.47	189.323
1740.48	1376.85
1765.55	77.4278
1782.56	158.508
1836.54	50.6512
1854.6	61.7298
