# Supplementary material for: MALDI-TOF peptidomic analysis of serum and post-prostatic massage urine specimens to identify prostate cancer biomarkers
Source: Clin Proteomics. 2018 Jul 25;15:23. doi: 10.1186/s12014-018-9199-8 (PMC6060548; doi:10.1186/s12014-018-9199-8)
Supplement: Supplementary file 14 — Additional file 14: MS-Tag search results. MS-MS spectra, peptide lists and MS-Tag search results (including all the configuration parameter) for the fragmentation patters of the 12 MALDI-TOF/MS serum features. [file 12014_2018_9199_MOESM14_ESM.zip › New folder/1977_97.xlsx]

## Sheet: Foglio1
m/z	int
1978.05	150
69.7384	35.8956
83.6343	25.2858
84.0766	20.999
85.6476	29.067
86.1231	37.3301
98.5194	18.4872
100.465	15.8981
104.102	38.8002
109.362	33.317
110.092	42.7049
119.259	28.7948
120.082	24.1733
128.213	12.0784
129.11	12.4695
148.202	21.3339
162.723	14.4102
167.641	16.4219
180.153	20.8677
194.558	18.2869
205.102	17.8442
215.115	13.2219
216.044	15.5764
221.008	15.2612
263.03	20.5157
275.07	16.9091
327.346	17.8666
330.587	17.2035
331.685	15.2186
335.96	13.2567
345.712	17.3381
399.71	14.9277
404.618	15.4991
428.165	17.6419
439.129	22.7457
665.816	18.8835
752.207	20.9782
1777.94	26.7827
