# Supplementary material for: MALDI-TOF peptidomic analysis of serum and post-prostatic massage urine specimens to identify prostate cancer biomarkers
Source: Clin Proteomics. 2018 Jul 25;15:23. doi: 10.1186/s12014-018-9199-8 (PMC6060548; doi:10.1186/s12014-018-9199-8)
Supplement: Supplementary file 14 — Additional file 14: MS-Tag search results. MS-MS spectra, peptide lists and MS-Tag search results (including all the configuration parameter) for the fragmentation patters of the 12 MALDI-TOF/MS serum features. [file 12014_2018_9199_MOESM14_ESM.zip › New folder/3156_3.xlsx]

## Sheet: Foglio1
m/z	int
3156.32	120
25.0275	15.5847
83.7347	31.3593
85.7515	22.295
110.071	45.5965
129.072	26.5389
135.249	14.8671
272.06	19.1101
332.962	15.1952
350.991	15.9958
664.045	32.2158
951.334	12.0298
1098.2	16.0312
1115.24	22.4584
1202.8	11.4448
1230.52	14.0304
1327.28	12.8368
1385.59	14.1995
1427.55	15.6797
1475.45	11.589
1486.34	22.4649
1604.11	13.164
1613.47	14.0485
1641.26	9.96461
1678.71	16.9935
1714.28	13.4717
1890.69	14.2728
2020.52	17.061
2057.07	15.1218
2184.9	16.921
2259.41	17.1521
2463.53	14.5399
2495.27	12.8486
2784.28	12.4382
2899.33	10.7769
3004.33	14.8601
3095.53	11.6595
3114.2	16.7283
